# Supplementary material for: Neuroprotective Potential of Thinned Peaches Extracts Obtained by Pressurized Liquid Extraction after Different Drying Processes
Source: Foods. 2022 Aug 16;11(16):2464. doi: 10.3390/foods11162464 (PMC9407205; doi:10.3390/foods11162464)
Supplement: Supplementary file 1 [file foods-11-02464-s001.zip]

Archive with 10 entries (10 files):
- Figure S1.pdf
- Figure S2.pdf
- Table S1.pdf
- Table S2.pdf
- Table S3.pdf
- Table S4.pdf
- Table S5.pdf
- Table S6.pdf
- Table S7.pdf
- Table S8.pdf
